# Supplementary material for: WNT5A Inhibits Metastasis and Alters Splicing of Cd44 in Breast Cancer Cells
Source: PLoS One. 2013 Mar 6;8(3):e58329. doi: 10.1371/journal.pone.0058329 (PMC3590134; doi:10.1371/journal.pone.0058329)
Supplement: Table S1 — (XLS) [file pone.0058329.s002.xls]

## Sheet: Wnt5a vs Vector FC2
Transcript Id	Gene Symbol	Gene Name	Fold Change	Direction
10568873	Adam8	a disintegrin and metallopeptidase domain 8	-2.10534	down
10523182	Areg	amphiregulin	-2.25039	down
10396831	Arg2|Vti1b	arginase type II | vesicle transport through interaction with t-SNAREs 1B homolog	-2.06717	down
10495685	Arhgap29	Rho GTPase activating protein 29	-2.10068	down
10548892	Arhgdib	Rho, GDP dissociation inhibitor (GDI) beta	-2.06197	down
10413419	Arhgef3	Rho guanine nucleotide exchange factor (GEF) 3	-2.07281	down
10425364	Atf4	activating transcription factor 4	2.2861	up
10401138	Atp6v1d	ATPase, H+ transporting, lysosomal V1 subunit D	-2.0799	down
10401935	BC005685		-2.01489	down
10538901	BC005685		-2.04839	down
10549276	Bhlhe41	basic helix-loop-helix family, member e41	-2.4487	down
10365971	Btg1	B-cell translocation gene 1, anti-proliferative	-2.0164	down
10452316	C3	complement component 3	-2.00334	down
10607738	Car5b	carbonic anhydrase 5b, mitochondrial	-2.17815	down
10502156	Ccdc109b	coiled-coil domain containing 109B	-2.03631	down
10597817	Cck	cholecystokinin	-7.79765	down
10521678	Cd38	CD38 antigen	2.51278	up
10474972	Chac1	ChaC, cation transport regulator-like 1 (E. coli)	2.36838	up
10493108	Crabp2	cellular retinoic acid binding protein II	-2.0155	down
10524338	Crybb1	crystallin, beta B1	5.64736	up
10380999	Csf3	colony stimulating factor 3 (granulocyte)	-2.32744	down
10410124	Ctsl	cathepsin L	-2.27435	down
10523151	Cxcl1	chemokine (C-X-C motif) ligand 1	-2.11863	down
10523120	Cxcl5	chemokine (C-X-C motif) ligand 5	-2.52318	down
10422728	Dab2	disabled homolog 2 (Drosophila)	-2.07285	down
10423498	Dap	death-associated protein	-2.23347	down
10448034	Dll1	delta-like 1 (Drosophila)	-2.7276	down
10502823	Dnajb4	DnaJ (Hsp40) homolog, subfamily B, member 4	-2.02394	down
10500204	Ecm1	extracellular matrix protein 1	-2.21535	down
10434733	Eif4a2	eukaryotic translation initiation factor 4A2	-2.60475	down
10368289	Enpp1	ectonucleotide pyrophosphatase/phosphodiesterase 1	-2.11867	down
10425945	Fbln1	fibulin 1	2.01674	up
10413813	Galntl2	UDP-N-acetyl-alpha-D-galactosamine:polypeptide N-acetylgalactosaminyltransferase-like 2	-2.06285	down
10436500	Gbe1	glucan (1,4-alpha-), branching enzyme 1	-2.01729	down
10406270	Glrx	glutaredoxin	-2.54646	down
10351368	Gpa33	glycoprotein A33 (transmembrane)	-2.05254	down
10370000	Gstt1	glutathione S-transferase, theta 1	-2.40781	down
10375443	Havcr2	hepatitis A virus cellular receptor 2	-2.74798	down
10585874	Hexa	hexosaminidase A	-2.48864	down
10491780	Hspa4l	heat shock protein 4 like	-2.11912	down
10404975	Id4	inhibitor of DNA binding 4	-2.29488	down
10444890	Ier3	immediate early response 3	-2.04026	down
10360398	Ifi202b	interferon activated gene 202B	-2.25001	down
10599174	Il13ra1	interleukin 13 receptor, alpha 1	-2.06932	down
10487588	Il1a	interleukin 1 alpha	-4.31938	down
10432957	Itgb7	integrin beta 7	-2.06411	down
10453939	Lama3	laminin, alpha 3	-2.15339	down
10352838	Lamb3	laminin, beta 3	-3.37	down
10416437	Lcp1	lymphocyte cytosolic protein 1	-2.09722	down
10454514	Lims2|Gpr17	LIM and senescent cell antigen like domains 2 | G protein-coupled receptor 17	-2.09941	down
10429564	Ly6a	lymphocyte antigen 6 complex, locus A	-2.09965	down
10443408	Mapk13	mitogen-activated protein kinase 13	-2.30729	down
10373600	Mettl7b	methyltransferase like 7B	-2.77642	down
10583090	Mmp10	matrix metallopeptidase 10	-2.74021	down
10583044	Mmp13	matrix metallopeptidase 13	-4.56308	down
10379228	Nos2	nitric oxide synthase 2, inducible	-4.57393	down
10510260	Nppb	natriuretic peptide precursor type B	-4.21604	down
10565958	P2ry6	pyrimidinergic receptor P2Y, G-protein coupled, 6	-2.46663	down
10401607	Pgf	placental growth factor	-2.69459	down
10495854	Prss12	protease, serine, 12 neurotrypsin (motopsin)	-2.184	down
10448409	Prss22	protease, serine, 22	-2.42101	down
10466410	Psat1	phosphoserine aminotransferase 1	2.26528	up
10471721	Ptgs1	prostaglandin-endoperoxide synthase 1	-2.13664	down
10381458	Rnu2	U2 small nuclear RNA	-3.29667	down
10578688	Rnu2	U2 small nuclear RNA	-3.18798	down
10603736	Rnu2	U2 small nuclear RNA	-2.90264	down
10607467	Sat1	spermidine/spermine N1-acetyl transferase 1	-2.6039	down
10400072	Scin	scinderin	-2.75162	down
10450904	Scoc	short coiled-coil protein	-2.02682	down
10394471	Sdc1	syndecan 1	-2.01509	down
10503134	Sdcbp	syndecan binding protein	-2.00019	down
10351206	Selp	selectin, platelet	-2.10626	down
10585778	Sema7a	sema domain, immunoglobulin domain (Ig), and GPI membrane anchor, (semaphorin) 7A	-2.16263	down
10408600	Serpinb6a	serine (or cysteine) peptidase inhibitor, clade B, member 6a	-2.18181	down
10373202	Shmt2	serine hydroxymethyltransferase 2 (mitochondrial)	2.15717	up
10550332	Slc1a5	solute carrier family 1 (neutral amino acid transporter), member 5	2.78217	up
10535852	Slc7a1	solute carrier family 7 (cationic amino acid transporter, y+ system), member 1	2.11981	up
10582275	Slc7a5	solute carrier family 7 (cationic amino acid transporter, y+ system), member 5	3.32337	up
10379650	Slfn3	schlafen 3	-2.87559	down
10476301	Smox	spermine oxidase	-2.19387	down
10523717	Spp1	secreted phosphoprotein 1	-2.00249	down
10475532	Sqrdl	sulfide quinone reductase-like (yeast)	-2.28569	down
10416181	Stc1	stanniocalcin 1	-2.28846	down
10545168	Tacstd2	tumor-associated calcium signal transducer 2	-2.96987	down
10365344	Tcp11l2	t-complex 11 (mouse) like 2	-2.54935	down
10530536	Tec	tec protein tyrosine kinase	-2.0329	down
10390748	Tns4	tensin 4	-2.03458	down
10488608	Trib3	tribbles homolog 3 (Drosophila)	2.40587	up
10494428	Txnip	thioredoxin interacting protein	-2.76914	down
10374236	Upp1	uridine phosphorylase 1	-2.87937	down
10535095	Zfand2a	zinc finger, AN1-type domain 2A	-2.0241	down
10347218			-3.27175	down
10347220			-2.89311	down
10347222			-3.31591	down
10347224			-2.89239	down
10485357			2.48016	up
