# Supplementary material for: WNT5A Inhibits Metastasis and Alters Splicing of Cd44 in Breast Cancer Cells
Source: PLoS One. 2013 Mar 6;8(3):e58329. doi: 10.1371/journal.pone.0058329 (PMC3590134; doi:10.1371/journal.pone.0058329)
Supplement: Table S2 — (XLSX) [file pone.0058329.s003.xlsx]

## Sheet: Sheet1
Locus	Gene Symbol	Gene Name	Fold Change
chr11:23473775-23533631	0610010F05Rik	KIAA1841	3.914
chr18:36508174-36562579	0610010O12Rik	cysteine-rich transmembrane module containing 1	-2.142
chr13:49298319-49311395	1110007C09Rik	chromosome 9 open reading frame 89	-2.174
chr17:35087180-35089416	1110038B12Rik	RIKEN cDNA 1110038B12 gene	-2.207
chr7:148020897-148023869	1190003J15Rik	RIKEN cDNA 1190003J15 gene	-2.162
chr2:166861296-166891362	1500012F01Rik	RIKEN cDNA 1500012F01 gene	-2.027
chr9:50302628-50313744	1600029D21Rik	RIKEN cDNA 1600029D21 gene	-2.491
chr9:14562637-14575474	1700012B09Rik	uncharacterized LOC643037	-24.799
chr6:85849043-85854943	1700019G17Rik	camello-like 2	2.248
chr14:22838933-23913793	1700112E06Rik	chromosome 10 open reading frame 11	-22.713
chr2:25094338-25095417	2310002J15Rik	chromosome 9 open reading frame 169	-4.995
chr18:70400082-70404238	2310002L13Rik	RIKEN cDNA 2310002L13 gene	-4.229
chr6:29222487-29225449	2310016C08Rik	hypoxia inducible lipid droplet-associated	-2.356
chr5:136530360-136540284	2310043J07Rik	uroplakin 3B-like	-3.732
chr7:51502091-51507689	2410002F23Rik	RIKEN cDNA 2410002F23 gene	2.034
chr1:9538126-9621687	2610203C22Rik	RIKEN cDNA 2610203C22 gene	-2.009
chr5:115271945-115273477	2610524H06Rik	RIKEN cDNA 2610524H06 gene	-3.77
chr8:127360889-127386929	2810004N23Rik	chromosome 1 open reading frame 131	2.188
chr10:59766021-60159238	4632428N05Rik	chromosome 10 open reading frame 54	-2.613
chr12:106166631-106248226	4831426I19Rik	spectrin repeat containing, nuclear envelope family member 3	2.08
chr3:51192334-51200469	4930583H14Rik	mitochondria-localized glutamic acid-rich protein	-11.045
chr2:6019545-6051231	5430407P10Rik	chromosome 10 open reading frame 47	-2.166
chr14:41807023-41827078	5730469M10Rik	family with sequence similarity 213, member A	-2.838
chr9:58336409-58347549	6030419C18Rik	chromosome 15 open reading frame 59	3.918
chr13:62184506-62397849	A130040M12Rik	RIKEN cDNA A130040M12 gene	-2.029
chr2:122463622-122466812	AA467197,Mir147	chromosome 15 open reading frame 48	-3.075
chr8:113557784-113581528	Aars,Exosc6	alanyl-tRNA synthetase	2.281
chr5:8660091-8748570	Abcb1a	ATP-binding cassette, sub-family B (MDR/TAP), member 1	-3.347
chr17:31194638-31254926	Abcg1	ATP-binding cassette, sub-family G (WHITE), member 1	-3.876
chr11:84008939-84215153	Acaca	acetyl-CoA carboxylase alpha	3.103
chr14:55260997-55309579	Acin1	apoptotic chromatin condensation inducer 1	2.697
chr13:24909823-24923358	Acot13	acyl-CoA thioesterase 13	-2.207
chr2:163552319-163575913	Ada	adenosine deaminase	2.926
chr7:147164839-147178434	Adam8	ADAM metallopeptidase domain 8	-2.397
chr16:85794072-85803360	Adamts1	ADAM metallopeptidase with thrombospondin type 1 motif, 1	-2.067
chr6:92722692-92851435	Adamts9	ADAM metallopeptidase with thrombospondin type 1 motif, 9	2.931
chr8:90796301-90853861	Adcy7	adenylate cyclase 7	2.015
chr3:137880736-137896297	Adh7	alcohol dehydrogenase 7 (class IV), mu or sigma polypeptide	5.224
chr7:117771182-117773333	Adm	adrenomedullin	-2.357
chr12:113858257-113879566	Adssl1	adenylosuccinate synthase like 1	-3.061
chr9:55174755-55286151	AI118078	chromosome 15 open reading frame 27	-2.244
chr1:175653558-175671940	AI607873	interferon activated gene 204	-4.707
chr10:13366858-13588655	Aig1	androgen-induced 1	-3.634
chr2:32477277-32490578	Ak1	adenylate kinase 1	-5.16
chr16:52249108-52453110	Alcam	activated leukocyte cell adhesion molecule	-2.175
chr19:40624746-40662953	Aldh18a1	aldehyde dehydrogenase 18 family, member A1	2.716
chr10:82950191-82996885	Aldh1l2	aldehyde dehydrogenase 1 family, member L2	8.05
chr11:61022243-61031918	Aldh3a1	aldehyde dehydrogenase 3 family, member A1	-2.773
chr4:72511616-72513668	Aldoart1	aldolase 1 A retrogene 1	-2.127
chr11:78136597-78140262	Aldoc	aldolase C, fructose-bisphosphate	-2.091
chr15:90054741-90063830	Alg10b	asparagine-linked glycosylation 10, alpha-1,2-glucosyltransferase homolog (S. pombe)	2.49
chr4:137297646-137352292	Alpl	alkaline phosphatase, liver/bone/kidney	2.114
chr5:141200080-141229266	Amz1	archaelysin family metallopeptidase 1	3.46
chr17:33911844-33918520	Angptl4	angiopoietin-like 4	-3.782
chr8:47082261-47085207	Ankrd37	ankyrin repeat domain 37	-4.855
chr7:148287117-148303705	Ano9	anoctamin 9	-2.594
chr4:46463988-46485395	Anp32b	acidic (leucine-rich) nuclear phosphoprotein 32 family, member B	2.333
chr14:34899175-34913754	Anxa8	annexin A8-like 2	-3.282
chr15:77234218-77241510	Apol9a	apolipoprotein L 9b	-2.053
chr6:55286292-55298549	Aqp1	aquaporin 1 (Colton blood group)	-2.215
chr4:41039754-41055937	Aqp3	aquaporin 3 (Gill blood group)	-6.974
chr15:99421458-99425260	Aqp5	aquaporin 5	-5.033
chr5:91568640-91577458	Areg	amphiregulin	-3.258
chr8:8666560-8690537	Arglu1	arginine and glutamate rich 1	2.342
chr2:113671649-113688818	Arhgap11a	Rho GTPase activating protein 11A	2.303
chr6:136872229-136890398	Arhgdib	Rho GDP dissociation inhibitor (GDI) beta	-2.661
chr14:28051224-28217090	Arhgef3	Rho guanine nucleotide exchange factor (GEF) 3	-2.67
chrX:131227862-131231294	Armcx4	armadillo repeat containing, X-linked 4	10.661
chr7:106683995-106755281	Arrb1	arrestin, beta 1	-2.238
chr7:75881879-75894124	Arrdc4	arrestin domain containing 4	-3.166
chr6:7625170-7643182	Asns	asparagine synthetase (glutamine-hydrolyzing)	3.401
chr1:141351349-141390665	Aspm	asp (abnormal spindle) homolog, microcephaly associated (Drosophila)	3.535
chr15:57925601-57966637	Atad2	ATPase family, AAA domain containing 2	2.16
chr15:80085613-80087971	Atf4	activating transcription factor 4 (tax-responsive enhancer element B67)	2.88
chr7:52067625-52104449	Atf5	activating transcription factor 5	2.443
chr5:23870636-23897961	Atg9b	autophagy related 9B	-3.543
chr9:53244965-53344776	Atm	ataxia telangiectasia mutated	2.333
chr5:72594567-72690010	Atp10d	ATPase, class V, type 10D	2.595
chr1:166237805-166388486	Atp1b1	ATPase, Na+/K+ transporting, beta 1 polypeptide	2.788
chr9:95755968-95852063	Atr	ataxia telangiectasia and Rad3 related	2.073
chr19:11122101-11125056	AW112010	expressed sequence AW112010	-4.092
chr4:43045241-43059110	B230312A22Rik	family with sequence similarity 214, member B	-3.135
chr4:129662317-129699877	Bai2	brain-specific angiogenesis inhibitor 2	-2.058
chr1:192921747-192932822	Batf3	basic leucine zipper transcription factor, ATF-like 3	3.052
chr11:69496078-69509600	BC096441,Tnfsf12,Tnfsf13	TNFSF12-TNFSF13 readthrough	-2.073
chr3:134944184-134967389	Bdh2	3-hydroxybutyrate dehydrogenase, type 2	-3.437
chr6:145809740-145814134	Bhlhe41	basic helix-loop-helix family, member e41	-2.79
chr19:41003416-41069025	Blnk	B-cell linker	-4.438
chr2:172693512-172766084	Bmp7	bone morphogenetic protein 7	-2.494
chr7:146082518-146101189	Bnip3	BCL2/adenovirus E1B 19kDa interacting protein 3	-2.572
chr11:106894394-106993327	Bptf	bromodomain PHD finger transcription factor	2.744
chr11:101350077-101413269	Brca1	breast cancer 1, early onset	2.187
chr5:151325197-151372324	Brca2	breast cancer 2, early onset	4.199
chr5:91786286-91831939	Btc	betacellulin	-3.011
chr10:96079634-96085445	Btg1	B-cell translocation gene 1, anti-proliferative	-2.386
chr4:150433631-151235877	Camta1	calmodulin binding transcription activator 1	-2.139
chrX:160414753-160465942	Car5b	carbonic anhydrase VB, mitochondrial	-2.317
chr4:43519897-43526597	Car9	carbonic anhydrase IX	-4.429
chr8:11514016-11550771	Cars2	cysteinyl-tRNA synthetase 2, mitochondrial (putative)	2.5
chr2:121692705-121761943	Casc4	cancer susceptibility candidate 4	2.134
chr2:118872854-118932136	Casc5	cancer susceptibility candidate 5	2.14
chr17:31749588-31774086	Cbs	cystathionine-beta-synthase	-4.019
chr3:129617877-129673124	Ccdc109b	coiled-coil domain containing 109B	-2.017
chr12:102149731-102267193	Ccdc88c	coiled-coil domain containing 88C	2.905
chr9:121398941-121404807	Cck	cholecystokinin	-24.312
chr9:110957338-110959774	Ccrl2	chemokine (C-C motif) receptor-like 2	-3.228
chr11:114784094-114795700	Cd300lb	CD300 molecule-like family member b	-17.279
chr5:44260065-44303613	Cd38	CD38 molecule	4.744
chr11:69477720-69479712	Cd68	CD68 molecule	-6.549
chr4:137894441-137923934	Cda	cytidine deaminase	-2.41
chr11:98769113-98785256	Cdc6	cell division cycle 6 homolog (S. cerevisiae)	2.422
chr2:72314251-72324947	Cdca7	cell division cycle associated 7	2.788
chr4:11685303-11745052	Cdh17	cadherin 17, LI cadherin (liver-intestine)	-2.185
chr14:55250179-55260201	Cdh24	cadherin 24, type 2	2.868
chr4:154998977-155024041	Cdk11b	cyclin-dependent kinase 11B	2.002
chr19:4097350-4099017	Cdk2ap2	cyclin-dependent kinase 2 associated protein 2	-2.12
chr4:69883236-70071401	Cdk5rap2	CDK5 regulatory subunit associated protein 2	3.283
chr17:29227930-29237667	Cdkn1a	cyclin-dependent kinase inhibitor 1A (p21, Cip1)	-2.236
chr9:35259660-35315237	Cdon	Cdon homolog (mouse)	2.227
chr7:35904311-35906951	Cebpa	CCAAT/enhancer binding protein (C/EBP), alpha	3.4
chr16:15887378-16146926	Cebpd	CCAAT/enhancer binding protein (C/EBP), delta	-3.651
chr15:85729187-85864207	Celsr1	cadherin, EGF LAG seven-pass G-type receptor 1 (flamingo homolog, Drosophila)	2.208
chr1:191464492-191511965	Cenpf	centromere protein F, 350/400kDa (mitosin)	2.1
chr8:108351643-108376020	Cenpt	centromere protein T	4.883
chr9:45574910-45636721	Cep164	centrosomal protein 164kDa	2.048
chr18:67959760-68044824	Cep192	centrosomal protein 192kDa	2.111
chr2:119176977-119180062	Chac1	ChaC, cation transport regulator homolog 1 (E. coli)	2.742
chr17:56179838-56207449	Chaf1a	chromatin assembly factor 1, subunit A (p150)	2.639
chr11:69156774-69182928	Chd3	chromodomain helicase DNA binding protein 3	2.211
chr1:177592558-177622721	Chml,Opn3	choroideremia-like (Rab escort protein 2)	2.18
chr8:72404264-72411291	Cilp2	cartilage intermediate layer protein 2	4.847
chrX:99442761-99447406	Cited1	Cbp/p300-interacting transactivator, with Glu/Asp-rich carboxy-terminal domain, 1	4.29
chr5:135420992-135422804	Cldn4	claudin 4	-2.089
chr6:129130632-129136553	Clec2d	C-type lectin domain family 2, member D	-4.951
chr17:72119030-72207691	Clip4	CAP-GLY domain containing linker protein family, member 4	-2.955
chr13:24419288-24569154	Cmah	cytidine monophospho-N-acetylneuraminic acid hydroxylase, pseudogene	4.204
chr4:47220883-47326037	Col15a1	collagen, type XV, alpha 1	-3.223
chrX:137599945-137908642	Col4a6	collagen, type IV, alpha 6	-6.024
chr2:27741944-27895030	Col5a1	collagen, type V, alpha 1	2.043
chr11:96711189-96722516	Copz2	coatomer protein complex, subunit zeta 2	-3.161
chr10:127800152-127807093	Coq10a	coenzyme Q10 homolog A (S. cerevisiae)	-2.828
chr5:43542924-43680963	Cpeb2	cytoplasmic polyadenylation element binding protein 2	-2.372
chr3:87752614-87757294	Crabp2	cellular retinoic acid binding protein 2	-6.224
chr12:114390222-114392090	Crip1	cysteine-rich protein 1 (intestinal)	-2.153
chr11:54060771-54063401	Csf2	colony stimulating factor 2 (granulocyte-macrophage)	-2.72
chr15:78156419-78181431	Csf2rb	colony stimulating factor 2 receptor, beta, low-affinity (granulocyte-macrophage)	-12.66
chr11:98562626-98564943	Csf3	colony stimulating factor 3 (granulocyte)	-2.476
chr2:144194718-144233411	Csrp2bp,Pet117	CSRP2 binding protein	2.808
chr7:149561820-149573775	Ctsd	cathepsin D	-2.053
chr13:64464521-64471730	Ctsl	cathepsin L2	-2.851
chr5:73797316-73844664	Cwh43	cell wall biogenesis 43 C-terminal homolog (S. cerevisiae)	-6.841
chr5:91320270-91322141	Cxcl1	chemokine (C-X-C motif) ligand 2	-4.084
chr5:92760866-92843653	Cxcl11	chemokine (C-X-C motif) ligand 11	-3.612
chr5:91332924-91334964	Cxcl2	chemokine (C-X-C motif) ligand 3	-4.633
chr5:91188324-91190651	Cxcl5	chemokine (C-X-C motif) ligand 6 (granulocyte chemotactic protein 2)	-3.43
chrX:98926874-98929486	Cxcr3	chemokine (C-X-C motif) receptor 3	-3.626
chr2:170308464-170344570	Cyp24a1	cytochrome P450, family 24, subfamily A, polypeptide 1	5.317
chr6:84521407-84543902	Cyp26b1	cytochrome P450, family 26, subfamily B, polypeptide 1	-4.41
chr19:39081508-39117177	Cyp2c55	cytochrome P450, family 2, subfamily C, polypeptide 9	2.545
chr5:4080673-4104697	Cyp51	cytochrome P450, family 51, subfamily A, polypeptide 1	2.002
chr15:78427476-78452449	Cyth4	cytohesin 4	-3.833
chr14:59939800-59984334	D14Ertd668e,Gm4902	PHD finger protein 11	-2.221
chr17:35153523-35164961	D17H6S56E-3	von Willebrand factor A domain containing 7	-2.545
chr12:117640399-117643649	D430020J02Rik	RIKEN cDNA D430020J02 gene	2.445
chr6:87054739-87062997	D6Ertd527e	DNA segment, Chr 6, ERATO Doi 527, expressed	-3.892
chr6:82896915-82980303	D6Mm5e	chromosome 2 open reading frame 65	-3.357
chr15:6249788-6390709	Dab2	disabled homolog 2, mitogen-responsive phosphoprotein (Drosophila)	-2.34
chr7:52960500-52973372	Dbp	D site of albumin promoter (albumin D-box) binding protein	-3.958
chr10:96942133-96980796	Dcn	decorin	-5.268
chr8:49184445-49227021	Dctd	dCMP deaminase	2.566
chr1:171902437-172041110	Ddr2	discoidin domain receptor tyrosine kinase 2	2.018
chr10:75233977-75236119	Ddt	D-dopachrome tautomerase	-2.245
chr10:62042994-62065046	Ddx21	DEAD (Asp-Glu-Ala-Asp) box helicase 21	2.485
chr14:56357856-56364521	Dhrs1	dehydrogenase/reductase (SDR family) member 1	-2.177
chr11:100556197-100565585	Dhx58	DEXH (Asp-Glu-X-His) box polypeptide 58	-3.057
chr1:155302887-155334806	Dhx9	DEAH (Asp-Glu-Ala-His) box polypeptide 9	2.602
chr2:180392668-180444705	Dido1	death inducer-obliterator 1	2.216
chr14:24953174-25065142	Dlg5	discs, large homolog 5 (Drosophila)	2.252
chr17:15504317-15512787	Dll1	delta-like 1 (Drosophila)	-3.941
chr10:62409776-62436936	Dna2	DNA replication helicase 2 homolog (yeast)	3.147
chr7:36470418-36539473	Dpy19l3	dpy-19-like 3 (C. elegans)	2.265
chr15:39600030-39689016	Dpys	dihydropyrimidinase	-16.728
chr15:54907655-54922033	Dscc1	defective in sister chromatid cohesion 1 homolog (S. cerevisiae)	2.3
chr1:113755053-113761495	Dsel	dermatan sulfate epimerase-like	2.312
chr1:193361243-193399413	Dtl	denticleless E3 ubiquitin protein ligase homolog (Drosophila)	2.031
chr17:26642535-26645417	Dusp1	dual specificity phosphatase 1	-2.383
chr12:111839604-111905154	Dync1h1	dynein, cytoplasmic 1, heavy chain 1	2.532
chr10:110182520-110224440	E2f7	E2F transcription factor 7	2.546
chr7:56121798-56136943	E2f8	E2F transcription factor 8	2.248
chr3:95538068-95543507	Ecm1	extracellular matrix protein 1	-3.113
chr3:89075651-89084873	Efna1	ephrin-A1	-2.256
chr2:103103589-103143353	Ehf	ets homologous factor	-5.601
chr19:60837018-60866596	Eif3a	eukaryotic translation initiation factor 3, subunit A	2.192
chr16:23107551-23127803	Eif4a2	eukaryotic translation initiation factor 4A2	-2.921
chr6:124710072-124719527	Eno2	enolase 2 (gamma, neuronal)	-5.326
chr10:24358377-24431908	Enpp1	ectonucleotide pyrophosphatase/phosphodiesterase 1	-4.938
chr15:54670452-54751723	Enpp2	ectonucleotide pyrophosphatase/phosphodiesterase 2	-3.968
chr9:118387306-118395250	Eomes	eomesodermin	3.359
chr18:33955980-34166860	Epb4.1l4a	erythrocyte membrane protein band 4.1 like 4A	2.573
chr6:42308485-42323267	Epha1	EPH receptor A1	2.477
chr1:77363759-77511663	Epha4	EPH receptor A4	3.864
chr1:182919686-182947626	Ephx1	epoxide hydrolase 1, microsomal (xenobiotic)	-3.102
chr11:94350912-94361288	Epn3	epsin 3	-2.04
chr1:187186973-187252234	Eprs	glutamyl-prolyl-tRNA synthetase	3.684
chr14:45902761-45938247	Ero1l	ERO1-like (S. cerevisiae)	-2.771
chr4:151494984-151526316	Espn	espin	-5.734
chr1:177810908-177841527	Exo1	exonuclease 1	2.519
chr19:10116037-10271368	Fads2	fatty acid desaturase 2	2.288
chr2:32390878-32425270	Fam102a	family with sequence similarity 102, member A	-2.877
chr19:12648014-12671056	Fam111a	family with sequence similarity 111, member A	2.312
chr6:42265310-42274639	Fam131b	family with sequence similarity 131, member B	2.637
chr16:36043929-36071601	Fam162a	family with sequence similarity 162, member A	-2.591
chr13:97837241-97907881	Fam169a	family with sequence similarity 169, member A	3.44
chr5:139231034-139286017	Fam20c	family with sequence similarity 20, member C	-5.033
chr14:35050217-35123689	Fam35a	family with sequence similarity 35, member A	2.325
chr2:167805673-167836182	Fam65c	family with sequence similarity 65, member C	-3.332
chr8:125778094-125842476	Fanca	Fanconi anemia, complementation group A	3.339
chr11:120667271-120685861	Fasn	fatty acid synthase	2.198
chr2:69524880-69550663	Fastkd1	FAST kinase domains 1	2.635
chr15:85036415-85116724	Fbln1	fibulin 1	4.774
chr15:58011633-58046433	Fbxo32	F-box protein 32	-2.233
chr2:25480186-25483671	Fcna	ficolin A	-3.849
chr2:132729914-132771772	Fermt1	fermitin family member 1	2.148
chr5:44370098-44373001	Fgfbp1	fibroblast growth factor binding protein 1	-3.908
chr11:11700290-11708965	Fignl1	fidgetin-like 1	2.138
chr2:102289522-102291949	Fjx1	four jointed box 1 (Drosophila)	16.262
chr2:4073908-4535089	Frmd4a	FERM domain containing 4A	2.311
chr7:135110992-135125545	Fus	fused in sarcoma	2.371
chr7:31817741-31827341	Fxyd5	FXYD domain containing ion transport regulator 5	-2.27
chr5:4753838-4758216	Fzd1	frizzled family receptor 1	3.008
chr6:129483209-129492349	Gabarapl1	GABA(A) receptor-associated protein like 1	-2.064
chr10:80392835-80394949	Gadd45b	growth arrest and DNA-damage-inducible, beta	-2.268
chr14:32841924-32875351	Galntl2	UDP-N-acetyl-alpha-D-galactosamine:polypeptide N-acetylgalactosaminyltransferase-like 2	-2.752
chr11:116142252-116145252	Galr2	galanin receptor 2	7.03
chr3:129527829-129534314	Gar1	GAR1 ribonucleoprotein homolog (yeast)	2.9
chr6:54987994-55029498	Gars	glycyl-tRNA synthetase	2.048
chr16:91621641-91647217	Gart	phosphoribosylglycinamide formyltransferase, phosphoribosylglycinamide synthetase, phosphoribosylaminoimidazole synthetase	2.219
chr2:122420208-122437013	Gatm	glycine amidinotransferase (L-arginine:glycine amidinotransferase)	16.315
chr16:70314331-70569961	Gbe1	glucan (1,4-alpha-), branching enzyme 1	-2.221
chr3:142257810-142282140	Gbp1	guanylate binding protein 2, interferon-inducible	-2.252
chr5:105588486-105722842	Gbp10,Gbp6	guanylate binding protein 6	-3.072
chr3:142159897-142185308	Gbp5	guanylate binding protein 5	-7.062
chr4:11631593-11642140	Gem	GTP binding protein overexpressed in skeletal muscle	-2.753
chr17:80623812-80627837	Gemin6	gem (nuclear organelle) associated protein 6	2.268
chr12:11247731-11272593	Gen1	Gen endonuclease homolog 1 (Drosophila)	2.287
chrX:131122707-131135544	Gla	galactosidase, alpha	-2.472
chr13:75977333-75987599	Glrx	glutaredoxin (thioltransferase)	-2.749
chr10:82092582-82153395	Glt8d2	glycosyltransferase 8 domain containing 2	-4.088
chr13:66214388-66223772	Gm10324	zinc finger protein 845	-7.526
chr5:92416432-92425584	Gm1045	chromosome 4 open reading frame 26	-2.251
chr2:150083252-150099076	Gm14124	zinc finger protein 845	3.39
chr2:28303065-28311028	Gm347	protein phosphatase 1, regulatory subunit 26	2.118
chr14:48740543-48880558	Gm6498	glyceraldehyde-3-phosphate dehydrogenase pseudogene	-2.004
chr13:45602837-45641750	Gmpr	guanosine monophosphate reductase	-12.171
chr10:51200484-51206129	Gp49a	leukocyte immunoglobulin-like receptor, subfamily B, member 4	-10.108
chr1:168060590-168096641	Gpa33	glycoprotein A33 (transmembrane)	-2.773
chr1:167225896-167253617	Gpr161	G protein-coupled receptor 161	4.116
chr1:94869695-94882968	Gpr35	G protein-coupled receptor 35	-4.242
chr13:54838033-54851030	Gprin1	G protein regulated inducer of neurite outgrowth 1	6.324
chr8:88016515-88051457	Gpt2	glutamic pyruvate transaminase (alanine aminotransferase) 2	3.047
chr15:76077167-76080339	Grina	glutamate receptor, ionotropic, N-methyl D-aspartate-associated protein 1 (glutamate binding)	-2.261
chr15:75692768-75697834	Gsdmd	gasdermin D	-2.629
chr10:75246557-75261329	Gstt1	glutathione S-transferase theta 1	-5.173
chr10:75236866-75244159	Gstt3	glutathione S-transferase, theta 3	-2.089
chr17:36131448-36175119	H2-T23	major histocompatibility complex, class I, E	-2.182
chr11:100208640-100217455	Hap1	huntingtin-associated protein 1	2.123
chr11:46268432-46294756	Havcr2	hepatitis A virus cellular receptor 2	-5.761
chr6:91106768-91124678	Hdac11	histone deacetylase 11	-2.245
chr13:12487641-12531160	Heatr1	HEAT repeat containing 1	4.167
chr8:90661783-90695842	Heatr3	HEAT repeat containing 3	2.624
chr19:39005458-39044914	Hells	helicase, lymphoid-specific	2.317
chr7:63305524-63487168	Herc2	HECT and RLD domain containing E3 ubiquitin protein ligase 2	2.06
chr9:59387473-59412912	Hexa	hexosaminidase A (alpha polypeptide)	-2.71
chr8:82489749-82581907	Hhip	hedgehog interacting protein	2.894
chr9:121757677-121767118	Higd1a	HIG1 domain family, member 1A	-2.348
chr7:133991066-134008636	Hirip3	HIRA interacting protein 3	2.91
chr13:23830675-23832236	Hist1h1c	histone cluster 1, H1c	-3.19
chr13:23776067-23784351	Hist1h2bc	histone cluster 2, H2be	-2.229
chr3:96049460-96050038	Hist2h2aa1	histone cluster 2, H2aa1	-4.232
chr11:90197848-90252231	Hlf	hepatic leukemia factor	4.756
chr4:133520653-133523906	Hmgn2	high mobility group nucleosomal binding domain 2	2.018
chr10:79479416-79494216	Hmha1	histocompatibility (minor) HA-1	-2.009
chr8:77617516-77624492	Hmox1	heme oxygenase (decycling) 1	-2.292
chr17:25079414-25097568	Hn1l	hematological and neurological expressed 1-like	2.149
chr5:100384954-100407957	Hnrnpd	heterogeneous nuclear ribonucleoprotein D (AU-rich element RNA binding protein 1, 37kDa)	2.498
chr17:33783177-33822403	Hnrnpm	heterogeneous nuclear ribonucleoprotein M	2.1
chr1:180256884-180299558	Hnrnpu	heterogeneous nuclear ribonucleoprotein U (scaffold attachment factor A)	2.207
chr1:195047834-195090239	Hsd11b1	hydroxysteroid (11-beta) dehydrogenase 1	-4.033
chr11:53073315-53113981	Hspa4	heat shock 70kDa protein 4	2.073
chr1:123406290-123425042	Htr5b	5-hydroxytryptamine (serotonin) receptor 5B	2.253
chr16:90386641-90499798	Hunk	hormonally up-regulated Neu-associated kinase	6.675
chr9:107479282-107489690	Hyal1,Nat6	hyaluronoglucosaminidase 1	-2.451
chr19:34682446-34687891	I830012O16Rik	interferon-induced protein with tetratricopeptide repeats 3	-4.238
chr13:49777498-49829636	Iars	isoleucyl-tRNA synthetase	2.062
chr9:85580965-85644006	Ibtk	inhibitor of Bruton agammaglobulinemia tyrosine kinase	2.468
chr9:77956998-78019916	Ick	intestinal cell (MAK-like) kinase	2.174
chr12:25778663-25780957	Id2	inhibitor of DNA binding 2, dominant negative helix-loop-helix protein	-3.842
chr13:48356501-48361305	Id4	inhibitor of DNA binding 4, dominant negative helix-loop-helix protein	-5.513
chr8:25642363-25686805	Ido2	indoleamine 2,3-dioxygenase 2	-4.193
chr17:35958657-35959856	Ier3	immediate early response 3	-2.476
chr1:175892699-175912975	Ifi202b	interferon activated gene 202B	-2.263
chr1:175942128-175961886	Ifi205	interferon activated gene 204	-5.176
chr12:104672398-104678455	Ifi27l1	interferon, alpha-inducible protein 27 like 1	-2.385
chr3:151393886-151412923	Ifi44	interferon-induced protein 44	-6.15
chr19:34715378-34724499	Ifit1	interferon-induced protein with tetratricopeptide repeats 1B	-2.815
chr19:34658018-34663472	Ifit3	interferon-induced protein with tetratricopeptide repeats 3	-4.246
chr7:148195488-148196643	Ifitm3	interferon induced transmembrane protein 3	-2.178
chr11:58013057-58021094	Igtp	interferon gamma induced GTPase	-2.856
chr1:69577783-69732534	Ikzf2	IKAROS family zinc finger 2 (Helios)	-2.41
chrX:143818020-143838375	Il13ra2	interleukin 13 receptor, alpha 2	-4.873
chr8:84855522-84926478	Il15	interleukin 15	-3.778
chr14:27852186-27920472	Il17rd	interleukin 17 receptor D	4.158
chr2:129125345-129135708	Il1a	interleukin 1, alpha	-4.078
chr1:132778650-132784033	Il24	interleukin 24	-2.81
chr8:86545372-86566474	Il27ra	interleukin 27 receptor, alpha	3.38
chr19:29999603-30035205	Il33	interleukin 33	-10.026
chr3:7572076-7613427	Il7	interleukin 7	-2.007
chr17:27280915-27304709	Ip6k3	inositol hexakisphosphate kinase 3	-7.077
chr6:113588460-113645020	Irak2	interleukin-1 receptor-associated kinase 2	-2.152
chr7:148449081-148452356	Irf7	interferon regulatory factor 7	-4.417
chr14:56222821-56228867	Irf9	interferon regulatory factor 9	-2.336
chr11:48678750-48684909	Irgm1	immunity-related GTPase family, M	-2.073
chr11:58028478-58036285	Irgm2	immunity-related GTPase family M member 2	-2.293
chr4:155573532-155574927	Isg15	ISG15 ubiquitin-like modifier	-2.986
chr7:86058650-86065282	Isg20	interferon stimulated exonuclease gene 20kDa	-3.231
chr15:102046155-102062366	Itgb7	integrin, beta 7	-2.166
chr12:103806792-103943079	Itpk1	inositol-tetrakisphosphate 1-kinase	-2.667
chr16:91729615-91920824	Itsn1	intersectin 1 (SH3 domain protein)	2.055
chr6:39086618-39156772	Jhdm1d	jumonji C domain containing histone demethylase 1 homolog D (S. cerevisiae)	-2.418
chr1:138362950-138428088	Kif14	kinesin family member 14	2.221
chr12:70342818-70385640	Klhdc1	kelch domain containing 1	-3.441
chr8:124320207-124353469	Klhdc4	kelch domain containing 4	3.4
chr1:134195202-134203934	Klhdc8a	kelch domain containing 8A	4.909
chr2:69660426-69674708	Klhl23	kelch-like 23 (Drosophila)	3.532
chr7:51052937-51059216	Klk8	kallikrein-related peptidase 8	-3.713
chr11:99978639-99982809	Krt13	keratin 13	-7.347
chr11:100090422-100110443	Krt16	keratin 16	-2.638
chr11:100117530-100122303	Krt17	keratin 17	-20.783
chr11:100002125-100007233	Krt19	keratin 19	-2.769
chr18:12492532-12741617	Lama3	laminin, alpha 3	-5.876
chr1:195128187-195170072	Lamb3	laminin, beta 3	-4.4
chr9:123276057-123371782	Lars2	leucyl-tRNA synthetase 2, mitochondrial	4.442
chr2:32240156-32243599	Lcn2	lipocalin 2	-2.267
chr14:75536231-75630610	Lcp1	lymphocyte cytosolic protein 1 (L-plastin)	-2.56
chr2:101790357-102026534	Ldlrad3	low density lipoprotein receptor class A domain containing 3	2.206
chr14:47993481-48005842	Lgals3	lectin, galactoside-binding, soluble, 3	-2.755
chr7:29649404-29651303	Lgals7	lectin, galactoside-binding, soluble, 7	-4.951
chr7:13844315-13896776	Lig1	ligase I, DNA, ATP-dependent	2.075
chr10:51210780-51216417	Lilrb4	leukocyte immunoglobulin-like receptor, subfamily B, member 4	-14.847
chr18:32090942-32118273	Lims2	LIM and senescent cell antigen-like domains 2	-9.044
chr9:57454839-57468581	Lman1l	lectin, mannose-binding, 1 like	-3.181
chr8:86423996-86465853	Lphn1	latrophilin 1	2.659
chr5:105844793-105919086	Lrrc8b	leucine rich repeat containing 8 family, member B	2.028
chr10:75994371-76019927	Lss	lanosterol synthase (2,3-oxidosqualene-lanosterol cyclase)	2.2
chr15:74825304-74828318	Ly6a	lymphocyte antigen 6 complex, locus A	-3.167
chr15:74785480-74790335	Ly6e	lymphocyte antigen 6 complex, locus E	-2.04
chr1:16678536-16699686	Ly96	lymphocyte antigen 96	-2.684
chr7:25421588-25426137	Lypd3	LY6/PLAUR domain containing 3	-3.114
chr12:120628961-120705406	Macc1	metastasis associated in colon cancer 1	2.259
chr19:7131257-7272552	Macrod1	MACRO domain containing 1	-2.805
chr19:23377098-23522812	Mamdc2	MAM domain containing 2	3.27
chr10:53624607-53795602	Man1a	mannosidase, alpha, class 1A, member 1	-2.046
chr1:39957757-40083186	Map4k4	mitogen-activated protein kinase kinase kinase kinase 4	2.248
chr17:28906260-28915649	Mapk13	mitogen-activated protein kinase 13	-2.492
chr9:107157257-107192208	Mapkapk3	mitogen-activated protein kinase-activated protein kinase 3	-2.062
chr10:126727848-126748842	Mars	methionyl-tRNA synthetase	2.41
chr9:43942740-43950809	Mcam	melanoma cell adhesion molecule	2.683
chr2:4910806-4933837	Mcm10	minichromosome maintenance complex component 10	2.584
chr1:20793094-20810294	Mcm3	minichromosome maintenance complex component 3	2.429
chr2:132641935-132669924	Mcm8	minichromosome maintenance complex component 8	3.349
chr17:35978442-35996618	Mdc1	mediator of DNA-damage checkpoint 1	2.205
chr4:32744093-32862192	Mdn1	MDN1, midasin homolog (yeast)	2.657
chr10:126478987-126484530	Mettl1	methyltransferase like 1	2.056
chr10:128370868-128418043	Mettl7b	methyltransferase like 7B	-3.772
chr2:70802619-70893663	Mettl8	methyltransferase like 8	2.35
chr11:69943858-69951044	Mgl2	C-type lectin domain family 10, member A	5.77
chr6:136820955-136824326	Mgp	matrix Gla protein	-2.082
chr6:138089057-138105273	Mgst1	microsomal glutathione S-transferase 1	-2.011
chr3:51465114-51486597	Mgst2	microsomal glutathione S-transferase 2	-2.064
chr1_random:299583-342913	Mia3	melanoma inhibitory activity family, member 3	2.27
chr17:39979945-39985778	Mir715		2.713
chr7:142881470-142908062	Mki67	antigen identified by monoclonal antibody Ki-67	2.973
chr9:7502359-7510240	Mmp10	matrix metallopeptidase 10 (stromelysin 2)	-3.175
chr9:7272513-7283333	Mmp13	matrix metallopeptidase 13 (collagenase 3)	-5.204
chr10:128227965-128241486	Mmp19	matrix metallopeptidase 19	-2.065
chr9:7367669-7388026	Mmp1b	matrix metallopeptidase 1b (interstitial collagenase)	-4.091
chr1:175826485-175843053	Mnda	interferon activated gene 204	-2.041
chr18:24812191-24860057	Mocos	molybdenum cofactor sulfurase	-2.109
chr11:3549496-3590486	Morc2a	MORC family CW-type zinc finger 2	2.155
chr10:23943322-24022589	Moxd1	monooxygenase, DBH-like 1	2.875
chr4:80924403-81088709	Mpdz	multiple PDZ domain protein	2.767
chr8:96702988-96704227	Mt1	metallothionein 1E	-2.209
chr8:96696517-96697467	Mt2	metallothionein 1H	-2.408
chr13:100191418-100286557	Mtap1b	microtubule-associated protein 1B	2.331
chr6:83255697-83267598	Mthfd2	methylenetetrahydrofolate dehydrogenase (NADP+ dependent) 2, methenyltetrahydrofolate cyclohydrolase	6.056
chr14:31692442-31694796	Mustn1	musculoskeletal, embryonic nuclear protein 1	-4.096
chr6:86597038-86619153	Mxd1	MAX dimerization protein 1	-4.637
chr2:162880370-162910423	Mybl2	v-myb myeloblastosis viral oncogene homolog (avian)-like 2	3.071
chr15:77591018-77672545	Myh9	myosin, heavy chain 9, non-muscle	2.304
chr2:152737087-152748801	Mylk2	myosin light chain kinase 2	5.494
chr11:77590756-77679482	Myo18a	myosin XVIIIA	2.586
chr11:80295628-80593527	Myo1d	myosin ID	-2.378
chr5:66154759-66221279	N4bp2	NEDD4 binding protein 2	2.952
chr5:151374217-151397100	N4bp2l1	NEDD4 binding protein 2-like 1	-3.21
chr18:64659300-64676211	Nars	asparaginyl-tRNA synthetase	2.21
chr4:138638206-138648885	Nbl1	neuroblastoma, suppression of tumorigenicity 1	-2.759
chr15:103284255-103329231	Nckap1l	NCK-associated protein 1-like	-3.267
chr1:88241293-88256030	Ncl	nucleolin	2.481
chr5:125497524-125659584	Ncor2	nuclear receptor corepressor 2	2.474
chr15:66760879-66801203	Ndrg1	N-myc downstream regulated 1	-4.713
chr14:52524945-52533163	Ndrg2	NDRG family member 2	2.566
chr8:98226936-98239019	Ndrg4	NDRG family member 4	-2.44
chr3:156224757-156979411	Negr1	neuronal growth regulator 1	-3.23
chr17:35068197-35074242	Neu1	sialidase 1 (lysosomal sialidase)	-2.784
chr6:51382668-51408767	Nfe2l3	nuclear factor (erythroid-derived 2)-like 3	-2.419
chr8:87228618-87324239	Nfix	nuclear factor I/X (CCAAT-binding transcription factor)	2.175
chr1:89373403-89470445	Ngef	neuronal guanine nucleotide exchange factor	-5.562
chr11:95430139-95449012	Ngfr	nerve growth factor receptor	-3.271
chr5:124313578-124315525	Niacr1	hydroxycarboxylic acid receptor 2	-6.531
chr13:13529868-13604542	Nid1	nidogen 1	4.572
chr15:34502553-34608461	Nipal2	NIPA-like domain containing 2	-3.153
chr13:73955983-73985079	Nkd2	naked cuticle homolog 2 (Drosophila)	2.617
chrX:34427536-34442894	Nkrf	NFKB repressing factor	2.61
chr11:70904698-70958206	Nlrp1a	NLR family, pyrin domain containing 1	2.38
chr8:91171245-91212373	Nod2	nucleotide-binding oligomerization domain containing 2	-2.451
chr11:89161951-89163873	Nog	noggin	-9.309
chr19:46150352-46160020	Nolc1	nucleolar and coiled-body phosphoprotein 1	2.041
chr7:53289065-53339622	Nomo1	NODAL modulator 1	2.104
chr1:59741849-59768354	Nop58	NOP58 ribonucleoprotein homolog (yeast)	2.129
chr11:78734360-78773626	Nos2	nitric oxide synthase 2, inducible	-4.922
chr11:120515102-120522151	Notum	notum pectinacetylesterase homolog (Drosophila)	-4.478
chr12:86095508-86114062	Npc2	Niemann-Pick disease, type C2	-2.368
chr4:147359897-147361314	Nppb	natriuretic peptide type B	-15.923
chr15:11769651-11835429	Npr3	natriuretic peptide receptor C/guanylate cyclase C (atrionatriuretic peptide receptor C)	2.67
chr11:98601979-98636556	Nr1d1	nuclear receptor subfamily 1, group D, member 1	-2.386
chr2:25036277-25038852	Nrarp	NOTCH-regulated ankyrin repeat protein	2.314
chr13:55311142-55419693	Nsd1	nuclear receptor binding SET domain protein 1	2.508
chr11:103683096-103815370	Nsf	N-ethylmaleimide-sensitive factor	2.573
chr1:133807034-133832898	Nucks1	nuclear casein kinase and cyclin-dependent kinase substrate 1	2.016
chr8:96738500-96838966	Nup93	nucleoporin 93kDa	2.636
chr5:121326150-121357534	Oas1a,Oas1g	2'-5'-oligoadenylate synthetase 1, 40/46kDa	-2.079
chr5:121180341-121199857	Oas2	2'-5'-oligoadenylate synthetase 2, 69/71kDa	-3.444
chr5:121203106-121227668	Oas3	2'-5'-oligoadenylate synthetase 3, 100kDa	-4.471
chr5:115373248-115387920	Oasl1	2'-5'-oligoadenylate synthetase-like	-2.061
chr5:115346942-115362254	Oasl2	2'-5' oligoadenylate synthetase-like 2	-2.696
chr1:172574662-172612920	Olfml2b	olfactomedin-like 2B	2.248
chr7:108086147-108123196	P2ry6	pyrimidinergic receptor P2Y, G-protein coupled, 6	-4.375
chr10:58786043-58836052	P4ha1	prolyl 4-hydroxylase, alpha polypeptide I	-2.444
chr9:14810228-14849922	Panx1	pannexin 1	2.448
chr18:80243633-80316379	Pard6g	par-6 partitioning defective 6 homolog gamma (C. elegans)	6.099
chr1:182499105-182531385	Parp1	poly (ADP-ribose) polymerase 1	2.688
chr3:49547217-49561238	Pcdh18	protocadherin 18	3.458
chr18:37089938-38001526	Pcdhb16	protocadherin beta 8	4.198
chr14:56159102-56168854	Pck2	phosphoenolpyruvate carboxykinase 2 (mitochondrial)	2.109
chr18:61856490-61867289	Pcyox1l	prenylcysteine oxidase 1 like	2.749
chr15:103333728-103360483	Pde1b	phosphodiesterase 1B, calmodulin-dependent	-55.509
chr18:61204803-61244721	Pdgfrb	platelet-derived growth factor receptor, beta polypeptide	10.272
chr15:33012883-33524307	Pgcp	carboxypeptidase Q	-2.179
chr12:86507590-86518235	Pgf	placental growth factor	-3.131
chr18:46398603-46440504	Pggt1b	protein geranylgeranyltransferase type I, beta subunit	2.709
chr4:99602055-99659899	Pgm2	phosphoglucomutase 1	-2.372
chrX:153596617-153853218	Phex	phosphate regulating endopeptidase homolog, X-linked	-3.856
chr11:95685804-95707045	Phospho1	phosphatase, orphan 1	-2.343
chr1:17591981-17621020	Pi15	peptidase inhibitor 15	-4.856
chr17:29455826-29465847	Pi16	peptidase inhibitor 16	4.601
chr4:149023276-149075738	Pik3cd	phosphoinositide-3-kinase, catalytic, delta polypeptide	2.623
chrX:7455431-7460558	Pim2	pim-2 oncogene	-2.524
chr14:64479148-64538696	Pinx1	PIN2/TERF1 interacting, telomerase inhibitor 1	-2.18
chr17:43704963-43749150	Pla2g7	phospholipase A2, group VII (platelet-activating factor acetylhydrolase, plasma)	-2.28
chr4:3826010-3865556	Plag1	pleiomorphic adenoma gene 1	-2.413
chr15:76001403-76061808	Plec	plectin	2.25
chr8:74021651-74035668	Plvap	plasmalemma vesicle associated protein	-5.26
chr6:32094558-32538192	Plxna4	plexin A4	-2.779
chr2:153067267-153095985	Pofut1	protein O-fucosyltransferase 1	2.175
chr19:4231898-4233634	Pold4	polymerase (DNA-directed), delta 4, accessory subunit	-3.881
chr5:110715337-110766472	Pole	polymerase (DNA directed), epsilon, catalytic subunit	2.247
chr2:128926731-128952331	Polr1b	polymerase (RNA) I polypeptide B, 128kDa	2.799
chr11:69547498-69572127	Polr2a	polymerase (RNA) II (DNA directed) polypeptide A, 220kDa	2.672
chr10:84085181-84189923	Polr3b	polymerase (RNA) III (DNA directed) polypeptide B	2.144
chr5:135845822-135870416	Pom121	POM121 transmembrane nucleoporin	2.06
chr5:91197543-91199086	Ppbp	pro-platelet basic protein (chemokine (C-X-C motif) ligand 7)	-9.982
chr7:151662659-151739634	Ppfia1	protein tyrosine phosphatase, receptor type, f polypeptide (PTPRF), interacting protein (liprin), alpha 1	3.142
chr1:99602622-99666669	Ppip5k2	diphosphoinositol pentakisphosphate kinase 2	3.415
chr3:104583973-104588935	Ppm1j	protein phosphatase, Mg2+/Mn2+ dependent, 1J	-2.239
chr10:6881565-6980391	Ppp1r14c	protein phosphatase 1, regulatory (inhibitor) subunit 14C	-3.164
chr19:46131028-46147399	Pprc1	peroxisome proliferator-activated receptor gamma, coactivator-related 1	3.126
chr19:6981184-6996298	Prdx5	peroxiredoxin 5	-2.451
chr18:42035261-42110867	Prelid2	PRELI domain containing 2	-2.176
chr16:15637958-15842332	Prkdc	protein kinase, DNA-activated, catalytic polypeptide	2.316
chr13:13088390-13097597	Prl2c2	prolactin family 2, subfamily c, member 2	-19.835
chr13:12883082-12892346	Prl2c3,Prl2c4	prolactin family 2, subfamily c, member 2	-19.946
chr6:87528585-87540695	Prokr1	prokineticin receptor 1	2.95
chr13:34967362-34994747	Prpf4b	PRP4 pre-mRNA processing factor 4 homolog B (yeast)	2.425
chr15:102289600-102293237	Prr13	proline rich 13	-2.425
chr17:35286030-35301822	Prrc2a	proline-rich coiled-coil 2A	2.256
chr1:164601915-164670687	Prrc2c	proline-rich coiled-coil 2C	2.281
chr1:165175249-165259237	Prrx1	paired related homeobox 1	-5.84
chr3:123149830-123209520	Prss12	protease, serine, 12 (neurotrypsin, motopsin)	-2.8
chr17:24130500-24135067	Prss22	protease, serine, 22	-3.059
chr7:96656294-96666713	Prss23	protease, serine, 23	3.022
chr7:135056030-135073627	Prss8	protease, serine, 8	-2.101
chr7:28284342-28305060	Prx	periaxin	3.062
chr19:15979149-15999515	Psat1	phosphoserine aminotransferase 1	3.135
chr1:87961193-88035870	Psmd1	proteasome (prosome, macropain) 26S subunit, non-ATPase, 1	2.1
chr2:36085945-36107789	Ptgs1	prostaglandin-endoperoxide synthase 1 (prostaglandin G/H synthase and cyclooxygenase)	-2.497
chr1:151923790-151955360	Ptgs2	prostaglandin-endoperoxide synthase 2 (prostaglandin G/H synthase and cyclooxygenase)	-2.479
chr6:147200631-147212607	Pthlh	parathyroid hormone-like hormone	-2.428
chr5:103854210-104027380	Ptpn13	protein tyrosine phosphatase, non-receptor type 13 (APO-1/CD95 (Fas)-associated phosphatase)	-3.226
chr1:191552146-191700572	Ptpn14	protein tyrosine phosphatase, non-receptor type 14	2.075
chr12:99914950-99975615	Ptpn21	protein tyrosine phosphatase, non-receptor type 21	2.108
chr5:23246513-23289479	Pus7	pseudouridylate synthase 7 homolog (S. cerevisiae)	2.322
chr11:120497025-120505065	Pycr1	pyrroline-5-carboxylate reductase 1	2.271
chr1:175560989-175578059	Pyhin1	interferon activated gene 204	-3.75
chr17:79451245-79489583	Qpct	glutaminyl-peptide cyclotransferase	-2.493
chr3:88345950-88352201	Rab25	RAB25, member RAS oncogene family	-4.936
chr10:10264836-10278005	Rab32	RAB32, member RAS oncogene family	-2.258
chr11:101107647-101109564	Ramp2	receptor (G protein-coupled) activity modifying protein 2	12.14
chr2:90874432-90885887	Rapsn	receptor-associated protein of the synapse	-4.03
chr4:73360482-73436506	Rasef	RAS and EF-hand domain containing	3.466
chr6:118016402-118041564	Rasgef1a	RasGEF domain family, member 1A	-3.445
chr5:91032101-91069720	Rassf6	Ras association (RalGDS/AF-6) domain family member 6	-2.022
chr6:145756902-145769590	Rassf8	Ras association (RalGDS/AF-6) domain family (N-terminal) member 8	-2.298
chr2:156971629-157030270	Rbl1	retinoblastoma-like 1 (p107)	2.153
chr16:92392197-92466391	Rcan1	regulator of calcineurin 1	-2.313
chr17:43938799-44176465	Rcan2	regulator of calcineurin 2	-8.183
chr4:131887833-131901665	Rcc1	regulator of chromosome condensation 1	2.596
chr10:128350646-128356376	Rdh5	retinol dehydrogenase 5 (11-cis/9-cis)	-2.529
chr14:55094936-55099271	Rem2	RAS (RAD and GEM)-like GTP binding 2	-2.275
chr5:117828836-117839192	Rfc5	replication factor C (activator 1) 5, 36.5kDa	2.129
chr1:145846467-145851279	Rgs2	regulator of G-protein signaling 2, 24kDa	-2.892
chr4:134420450-134452087	Rhd	Rh blood group, D antigen	-3.864
chr2:51928356-51979002	Rif1	RAP1 interacting factor homolog (yeast)	2.865
chr2:119589694-119613273	Rpap1	RNA polymerase II associated protein 1	2.05
chrX:108501506-108651554	Rps6ka6	ribosomal protein S6 kinase, 90kDa, polypeptide 6	2.59
chr19:41936065-41970674	Rrp12	ribosomal RNA processing 12 homolog (S. cerevisiae)	3.004
chr17:32173106-32199807	Rrp1b	ribosomal RNA processing 1 homolog B (S. cerevisiae)	2.024
chr12:27127607-27141317	Rsad2	radical S-adenosyl methionine domain containing 2	-2.874
chr2:181054427-181091321	Rtel1	regulator of telomere elongation helicase 1	2.63
chr16:18127798-18152501	Rtn4r	reticulon 4 receptor	-3.08
chr16:23610004-23614308	Rtp4	receptor (chemosensory) transporter protein 4	-3.843
chr1:74172114-74194804	Rufy4	RUN and FYVE domain containing 4	-5.714
chr3:90314955-90318252	S100a1	S100 calcium binding protein A1	-2.081
chr3:90318681-90328503	S100a13	S100 calcium binding protein A13	-3.403
chr3:90330770-90332757	S100a14	S100 calcium binding protein A14	-26.265
chr3:90341248-90347073	S100a16	S100 calcium binding protein A16	-14.613
chr3:90407691-90409967	S100a4	S100 calcium binding protein A4	-2.048
chr3:90472992-90473956	S100a8	S100 calcium binding protein A8	-6.126
chr3:115413350-115417973	S1pr1	sphingosine-1-phosphate receptor 1	-2.421
chr7:53967367-53971046	Saa3	serum amyloid A2	-2.258
chr17:56724404-56745863	Safb	scaffold attachment factor B	2.496
chr16:75859038-75909511	Samsn1	SAM domain, SH3 domain and nuclear localization signals 1	3.088
chrX:151647681-151650952	Sat1	spermidine/spermine N1-acetyltransferase 1	-2.756
chr7:31514905-31541153	Sbsn	suprabasin	-2.885
chr15:96242128-96291274	Scaf11	SR-related CTD-associated factor 11	2.209
chr14:66285239-66383663	Scara5	scavenger receptor class A, member 5 (putative)	-6.422
chr2:113616469-113669248	Scg5	secretogranin V	-4.569
chr12:40786357-40860815	Scin	scinderin	-4.776
chr5:92713035-92739050	Sdad1	SDA1 domain containing 1	2.342
chr12:8778138-8800493	Sdc1	syndecan 1	-2.001
chr4:130348451-130382233	Sdc3	syndecan 3	-2.411
chr1:51345969-51359804	Sdpr	serum deprivation response	2.39
chr1:165992206-166010916	Sell	selectin L	-2.57
chr2:124435893-124493679	Sema6d	sema domain, transmembrane domain (TM), and cytoplasmic domain, (semaphorin) 6D	-2.267
chr9:57787941-57810672	Sema7a	semaphorin 7A, GPI membrane anchor (John Milton Hagen blood group)	-2.661
chr15:3220766-3230508	Sepp1	selenoprotein P, plasma, 1	-3.977
chr13:34009786-34094618	Serpinb6a	serpin peptidase inhibitor, clade B (ovalbumin), member 6	-2.158
chr13:33119282-33132427	Serpinb9b	serine (or cysteine) peptidase inhibitor, clade B, member 9b	-3.387
chr1:194670681-194681946	Sertad4	SERTA domain containing 4	2.18
chr4:132048060-132066371	Sesn2	sestrin 2	2.936
chr4:126698544-126714238	Sfpq	splicing factor proline/glutamine-rich	3.357
chr1:172207454-172215793	Sh2d1b1	SH2 domain containing 1B	-6.417
chr7:89319727-89455927	Sh3gl3	SH3-domain GRB2-like 3	-6.106
chr10:126951994-126959491	Shmt2	serine hydroxymethyltransferase 2 (mitochondrial)	3.381
chr5:104034729-104058422	Slc10a6	solute carrier family 10 (sodium/bile acid cotransporter family), member 6	-15.002
chr7:17366694-17383623	Slc1a5	solute carrier family 1 (neutral amino acid transporter), member 5	3.269
chr11:53796627-53842307	Slc22a4	solute carrier family 22 (organic cation/ergothioneine transporter), member 4	-2.223
chr13:56539672-56573724	Slc25a48	solute carrier family 25, member 48	-5.397
chr4:118781349-118809934	Slc2a1	solute carrier family 2 (facilitated glucose transporter), member 1	-2.084
chr3:135488454-135551536	Slc39a8	solute carrier family 39 (zinc transporter), member 8	-3.328
chr19:8781371-8797859	Slc3a2	solute carrier family 3 (activators of dibasic and neutral amino acid transport), member 2	2.03
chr5:89316284-89668681	Slc4a4	solute carrier family 4, sodium bicarbonate cotransporter, member 4	2.441
chr5:149138985-149211480	Slc7a1	solute carrier family 7 (cationic amino acid transporter, y+ system), member 1	2.741
chr8:124405045-124431586	Slc7a5	solute carrier family 7 (amino acid transporter light chain, L system), member 5	4.628
chr1:40738556-40825730	Slc9a2	solute carrier family 9, subfamily A (NHE2, cation proton antiporter 2), member 2	-17.714
chr2:180190935-180209560	Slco4a1	solute carrier organic anion transporter family, member 4A1	-2.125
chr2:164179805-164182243	Slpi	secretory leukocyte peptidase inhibitor	-2.728
chr19:26679649-26852811	Smarca2	SWI/SNF related, matrix associated, actin dependent regulator of chromatin, subfamily a, member 2	3.715
chr8:83223842-83263358	Smarca5	SWI/SNF related, matrix associated, actin dependent regulator of chromatin, subfamily a, member 5	2.113
chr19:53674885-53720321	Smc3	structural maintenance of chromosomes 3	2.625
chr2:131317597-131350919	Smox	spermine oxidase	-2.691
chr9:30234913-30274405	Snx19	sorting nexin 19	2.088
chr5:52755042-52760977	Sod3	superoxide dismutase 3, extracellular	-6.6
chr16:91648068-91679437	Son	SON DNA binding protein	2.106
chr2:122060574-122091073	Sord	sorbitol dehydrogenase	-2.169
chr3:108087049-108164429	Sort1	sortilin 1	3.164
chr14:61253565-61383393	Spata13	spermatogenesis associated 13	2.876
chr11:72265139-72303406	Spns2	spinster homolog 2 (Drosophila)	-2.591
chr11:72311577-72363748	Spns3	spinster homolog 3 (Drosophila)	-2.779
chr5:104864129-104870072	Spp1	secreted phosphoprotein 1	-2.807
chr3:37538856-37543521	Spry1	sprouty homolog 1, antagonist of FGF signaling (Drosophila)	2.196
chr2:122591094-122635287	Sqrdl	sulfide quinone reductase-like (yeast)	-4.622
chr17:23940153-23966076	Srrm2	serine/arginine repetitive matrix 2	2.48
chr5:137736931-137748902	Srrt	serrate RNA effector molecule homolog (Arabidopsis)	2.21
chr11:87861172-87867259	Srsf1	serine/arginine-rich splicing factor 1	3.456
chr11:116711210-116714408	Srsf2	serine/arginine-rich splicing factor 2	2.159
chr15:66934436-67008444	St3gal1	ST3 beta-galactoside alpha-2,3-sialyltransferase 1	-2.195
chr1:52176281-52218707	Stat1	signal transducer and activator of transcription 1, 91kDa	-2.21
chr14:69647345-69659458	Stc1	stanniocalcin 1	-3.254
chr1:122122992-122167659	Steap3	STEAP family member 3, metalloreductase	-2.711
chr12:45953472-46175470	Stxbp6	syntaxin binding protein 6 (amisyn)	-3.199
chr7:52985352-53014925	Sult2b1	sulfotransferase family, cytosolic, 2B, member 1	-3.115
chr14:52730577-52816914	Supt16h	suppressor of Ty 16 homolog (S. cerevisiae)	2.775
chr15:44503402-44619609	Sybu	syntabulin (syntaxin-interacting)	-3.68
chr7:125524229-125591723	Syt17	synaptotagmin XVII	-2.221
chr6:67484052-67485816	Tacstd2	tumor-associated calcium signal transducer 2	-7.651
chr11:83286609-83320242	Taf15	TAF15 RNA polymerase II, TATA box binding protein (TBP)-associated factor	3.465
chr15:11313417-11329413	Tars	threonyl-tRNA synthetase	3.006
chr2:139659215-139892521	Tasp1	taspase, threonine aspartase, 1	2.283
chr18:42671140-42735439	Tcerg1	transcription elongation regulator 1	2.025
chr18:60973409-61008618	Tcof1	Treacher Collins-Franceschetti syndrome 1	3.264
chr10:84039691-84077100	Tcp11l2	t-complex 11 (mouse)-like 2	-3.94
chr5:73146961-73259687	Tec	tec protein tyrosine kinase	-2.164
chr15:81633102-81657293	Tef	thyrotrophic embryonic factor	-2.015
chr16:32608981-32632880	Tfrc	transferrin receptor (p90, CD71)	2.274
chr13:56710963-56740700	Tgfbi	transforming growth factor, beta-induced, 68kDa	-4.235
chr3:89019108-89030759	Thbs3	thrombospondin 3	4.451
chr19:24168991-24299585	Tjp2	tight junction protein 2 (zona occludens 2)	2.106
chr10:119645758-119661953	Tmbim4	transmembrane BAX inhibitor motif containing 4	-2.238
chr4:48598026-48676003	Tmeff1	transmembrane protein with EGF-like and two follistatin-like domains 1	2
chr17:56767565-56803879	Tmem146	catsper channel auxiliary subunit delta	-4.141
chr5:140280905-140290237	Tmem184a	transmembrane protein 184A	-2.219
chr19:38470469-38480097	Tmem20	solute carrier family 35, member G1	2.4
chr2:120802797-120833578	Tmem62	transmembrane protein 62	2.867
chr9:110768219-110782587	Tmie	transmembrane inner ear	-2.598
chr4:63620818-63708049	Tnc	tenascin C	-3.39
chr17:35336335-35338941	Tnf	tumor necrosis factor	-4.857
chr14:61582670-61665692	Tnfrsf19	tumor necrosis factor receptor superfamily, member 19	3.377
chr17:43153503-43226137	Tnfrsf21	tumor necrosis factor receptor superfamily, member 21	-2.161
chr7:150851711-150871777	Tnfrsf23	tumor necrosis factor receptor superfamily, member 22	-3.333
chr4:150294263-150320215	Tnfrsf9	tumor necrosis factor receptor superfamily, member 9	-3.382
chr17:34797588-34856760	Tnxb	tenascin XB	-3.16
chr1:152208440-152313295	Tpr	translocated promoter region, nuclear basket protein	2.748
chr16:22245813-22266002	Tra2b	transformer 2 beta homolog (Drosophila)	2.261
chr17:48485725-48491598	Trem2	triggering receptor expressed on myeloid cells 2	-10.085
chr2:152163152-152202302	Trib3	tribbles homolog 3 (Drosophila)	2.741
chr5:31418984-31439999	Trim54	tripartite motif containing 54	-6.122
chr13:74049909-74075215	Trip13	thyroid hormone receptor interactor 13	2.021
chr2:93027740-93041916	Trp53i11	tumor protein p53 inducible protein 11	2.124
chr4:11083587-11101524	Trp53inp1	tumor protein p53 inducible nuclear protein 1	-2.338
chr19:18824472-18967206	Trpm6	transient receptor potential cation channel, subfamily M, member 6	-3.188
chr2:29631630-29643191	Trub2	TruB pseudouridine (psi) synthase homolog 2 (E. coli)	2.795
chr17:24686894-24769574	Tsc2	tuberous sclerosis 2	2.192
chr10:34017226-34021126	Tspyl4	TSPY-like 4	2.514
chr18:12802041-12895561	Ttc39c	tetratricopeptide repeat domain 39C	-2.03
chr6:121160787-121176875	Tuba8	tubulin, alpha 8	-18.058
chr3:96361879-96365780	Txnip	thioredoxin interacting protein	-3.713
chr5:30365473-30400165	Tyms	thymidylate synthetase	2.17
chr5:92638920-92644434	U90926	cDNA sequence U90926	-21.228
chr5:125866334-125870387	Ubc	ubiquitin C	2.302
chr2:120686011-120796451	Ubr1	ubiquitin protein ligase E3 component n-recognin 1	2.129
chr1:89951985-90116577	Ugt1a1,Ugt1a10,Ugt1a2,Ugt1a5,Ugt1a6a,Ugt1a6b,Ugt1a7c,Ugt1a9	UDP glucuronosyltransferase 1 family, polypeptide A1	-2.881
chr3:146244336-146294447	Uox	urate oxidase, pseudogene	-4.372
chr2:5872514-5977749	Upf2	UPF2 regulator of nonsense transcripts homolog (yeast)	2.591
chr11:9018010-9036173	Upp1	uridine phosphorylase 1	-2.518
chr16:90751771-90810658	Urb1	URB1 ribosome biogenesis 1 homolog (S. cerevisiae)	3.157
chr8:73890746-73893631	Use1	unconventional SNARE in the ER 1 homolog (S. cerevisiae)	-2.008
chr6:121195923-121220935	Usp18	ubiquitin specific peptidase 18	-6.424
chr11:118120966-118151558	Usp36	ubiquitin specific peptidase 36	2.075
chr10:88209351-88289559	Utp20	UTP20, small subunit (SSU) processome component, homolog (yeast)	3.514
chr6:72318042-72330462	Vamp5	vesicle-associated membrane protein 5 (myobrevin)	-3.227
chr15:97684857-97738727	Vdr	vitamin D (1,25- dihydroxyvitamin D3) receptor	-2.505
chr17:46153940-46169326	Vegfa	vascular endothelial growth factor A	-2.36
chr9:118961895-118980643	Vill	villin-like	-2.958
chr19:56948905-56986568	Vwa2	von Willebrand factor A domain containing 2	3.721
chr14:47860618-47896532	Wdhd1	WD repeat and HMG-box DNA binding protein 1	2.436
chr2:121332458-121370595	Wdr76	WD repeat domain 76	3.076
chr2:164556725-164568767	Wfdc3	WAP four-disulfide core domain 3	2.998
chr14:29318658-29338620	Wnt5a	wingless-type MMTV integration site family, member 5A	160.953
chr4:19502213-19636140	Wwp1	WW domain containing E3 ubiquitin protein ligase 1	2.11
chr11:72115130-72127235	Xaf1	XIAP associated factor 1	-2.676
chr14:58196389-58283848	Xpo4	exportin 4	2.062
chr17:46339743-46380538	Xpo5	exportin 5	2.241
chr12:86337270-86411465	Ylpm1	YLP motif containing 1	2.226
chr11:86749926-86807264	Ypel2	yippee-like 2 (Drosophila)	-2.611
chr7:133920488-133924028	Ypel3	yippee-like 3 (Drosophila)	-2.443
chr2:173032113-173044480	Zbp1	Z-DNA binding protein 1	-2.209
chr18:75979831-76308218	Zbtb7c	zinc finger and BTB domain containing 7C	-3.452
chr5:139947167-139960445	Zfand2a	zinc finger, AN1-type domain 2A	-2.212
chr5:106305586-106344837	Zfp326	zinc finger protein 326	2.557
chr2:150295964-150310803	Zfp345	zinc finger protein 845	2.061
chr12:81208746-81214000	Zfp36l1	zinc finger protein 36, C3H type-like 1	-2.003
chr7:30644997-30662321	Zfp420	zinc finger protein 420	2.852
chr5:39059722-39076065	Zfp518b	zinc finger protein 518B	2.135
