# Supplementary material for: WNT5A Inhibits Metastasis and Alters Splicing of Cd44 in Breast Cancer Cells
Source: PLoS One. 2013 Mar 6;8(3):e58329. doi: 10.1371/journal.pone.0058329 (PMC3590134; doi:10.1371/journal.pone.0058329)
Supplement: Table S3 — (XLS) [file pone.0058329.s004.xls]

## Sheet: S. Table 3A
Gene Symbol	Gene Name	Fold Change
AREG	amphiregulin	-2.25
ARHGDIB	Rho GDP dissociation inhibitor (GDI) beta	-2.062
C3	complement component 3	-2.003
CCK	cholecystokinin	-7.798
CD38	CD38 molecule	2.513
CSF3	colony stimulating factor 3 (granulocyte)	-2.327
CXCL1	chemokine (C-X-C motif) ligand 1	-2.119
CXCL5	chemokine (C-X-C motif) ligand 5	-2.523
DAB2	disabled homolog 2, mitogen-responsive phosphoprotein (Drosophila)	-2.073
DLL1	delta-like 1 (Drosophila)	-2.728
DNAJB4	DnaJ (Hsp40) homolog, subfamily B, member 4	-2.024
ENPP2	ectonucleotide pyrophosphatase/phosphodiesterase 2	-3.046
FBLN1	fibulin 1	2.017
IL1A	interleukin 1, alpha	-4.319
ITGB7	integrin, beta 7	-2.064
LAMA3	laminin, alpha 3	-2.153
LAMB3	laminin, beta 3	-3.37
LCP1	lymphocyte cytosolic protein 1 (L-plastin)	-2.097
LY6A	lymphocyte antigen 6 complex, locus A	-2.1
MMP10	matrix metallopeptidase 10 (stromelysin 2)	-2.74
MMP13	matrix metallopeptidase 13 (collagenase 3)	-4.563
NOS2	nitric oxide synthase 2, inducible	-4.574
NPPB	natriuretic peptide precursor B	-4.216
PGF	placental growth factor	-2.695
SDC1	syndecan 1	-2.015
SELP	selectin P (granule membrane protein 140kDa, antigen CD62)	-2.106
SPP1	secreted phosphoprotein 1	-2.002
STC1	stanniocalcin 1	-2.288
TNS4	tensin 4	-2.035

## Sheet: S. Table 3B
Gene Symbol	Gene Name	Fold Change
S100A14	S100 calcium binding protein A14	-26.265
CCK	cholecystokinin	-24.312
Prl2c2 (includes others)	prolactin family 2, subfamily c, member 2	-19.946
CSF2RB	colony stimulating factor 2 receptor, beta, low-affinity (granulocyte-macrophage)	-12.66
TREM2	triggering receptor expressed on myeloid cells 2	-10.085
IL33	interleukin 33	-10.026
PPBP	pro-platelet basic protein (chemokine (C-X-C motif) ligand 7)	-9.982
NOG	noggin	-9.309
LIMS2	LIM and senescent cell antigen-like domains 2	-9.044
SOD3	superoxide dismutase 3, extracellular	-6.6
HCAR2	hydroxycarboxylic acid receptor 2	-6.531
S100A8	S100 calcium binding protein A8	-6.126
LAMA3	laminin, alpha 3	-5.876
DCN	decorin	-5.268
MMP13	matrix metallopeptidase 13 (collagenase 3)	-5.204
NOS2	nitric oxide synthase 2, inducible	-4.922
TNF	tumor necrosis factor	-4.857
MXD1	MAX dimerization protein 1	-4.637
CXCL3	chemokine (C-X-C motif) ligand 3	-4.633
LAMB3	laminin, beta 3	-4.4
HIF1A	hypoxia inducible factor 1, alpha subunit (basic helix-loop-helix transcription factor)	-4.304
CXCL2	chemokine (C-X-C motif) ligand 2	-4.084
IL1A	interleukin 1, alpha	-4.078
ENPP2	ectonucleotide pyrophosphatase/phosphodiesterase 2	-3.968
DLL1	delta-like 1 (Drosophila)	-3.941
ID2	inhibitor of DNA binding 2, dominant negative helix-loop-helix protein	-3.842
ANGPTL4	angiopoietin-like 4	-3.782
IL15 (includes EG:16168)	interleukin 15	-3.778
CXCR3	chemokine (C-X-C motif) receptor 3	-3.626
CXCL11	chemokine (C-X-C motif) ligand 11	-3.612
CXCL6	chemokine (C-X-C motif) ligand 6 (granulocyte chemotactic protein 2)	-3.43
TNC	tenascin C	-3.39
TNFRSF9	tumor necrosis factor receptor superfamily, member 9	-3.382
NGFR	nerve growth factor receptor	-3.271
NCKAP1L	NCK-associated protein 1-like	-3.267
AREG/AREGB	amphiregulin	-3.258
STC1	stanniocalcin 1	-3.254
CCRL2	chemokine (C-C motif) receptor-like 2	-3.228
MMP10	matrix metallopeptidase 10 (stromelysin 2)	-3.175
Ly6a (includes others)	lymphocyte antigen 6 complex, locus A	-3.167
PGF	placental growth factor	-3.131
LYPD3	LY6/PLAUR domain containing 3	-3.114
CTSL2	cathepsin L2	-2.851
IL24	interleukin 24	-2.81
SPP1 (includes EG:20750)	secreted phosphoprotein 1	-2.807
NBL1 (includes EG:17965)	neuroblastoma, suppression of tumorigenicity 1	-2.759
LGALS3	lectin, galactoside-binding, soluble, 3	-2.755
GLRX	glutaredoxin (thioltransferase)	-2.749
SLPI	secretory leukocyte peptidase inhibitor	-2.728
CSF2	colony stimulating factor 2 (granulocyte-macrophage)	-2.72
LY96 (includes EG:17087)	lymphocyte antigen 96	-2.684
ARHGDIB	Rho GDP dissociation inhibitor (GDI) beta	-2.661
KRT16	keratin 16	-2.638
SELL	selectin L	-2.57
LCP1	lymphocyte cytosolic protein 1 (L-plastin)	-2.56
VDR	vitamin D (1,25- dihydroxyvitamin D3) receptor	-2.505
BMP7	bone morphogenetic protein 7	-2.494
PTGS2	prostaglandin-endoperoxide synthase 2 (prostaglandin G/H synthase and cyclooxygenase)	-2.479
CSF3	colony stimulating factor 3 (granulocyte)	-2.476
NOD2	nucleotide-binding oligomerization domain containing 2	-2.451
PTHLH	parathyroid hormone-like hormone	-2.428
S1PR1	sphingosine-1-phosphate receptor 1	-2.421
SDC3	syndecan 3	-2.411
NR1D1	nuclear receptor subfamily 1, group D, member 1	-2.386
DUSP1	dual specificity phosphatase 1	-2.383
VEGFA	vascular endothelial growth factor A	-2.36
ADM	adrenomedullin	-2.357
DAB2	disabled homolog 2, mitogen-responsive phosphoprotein (Drosophila)	-2.34
TP53INP1	tumor protein p53 inducible nuclear protein 1	-2.338
HMOX1	heme oxygenase (decycling) 1	-2.292
PLA2G7	phospholipase A2, group VII (platelet-activating factor acetylhydrolase, plasma)	-2.28
LCN2	lipocalin 2	-2.267
SEMA6D	sema domain, transmembrane domain (TM), and cytoplasmic domain, (semaphorin) 6D	-2.267
SAA1	serum amyloid A1	-2.258
EFNA1	ephrin-A1	-2.256
ARRB1	arrestin, beta 1	-2.238
CDKN1A	cyclin-dependent kinase inhibitor 1A (p21, Cip1)	-2.236
AQP1	aquaporin 1 (Colton blood group)	-2.215
STAT1	signal transducer and activator of transcription 1, 91kDa	-2.21
ALCAM	activated leukocyte cell adhesion molecule	-2.175
SORD	sorbitol dehydrogenase	-2.169
ITGB7	integrin, beta 7	-2.166
TNFRSF21	tumor necrosis factor receptor superfamily, member 21	-2.161
CLDN4	claudin 4	-2.089
SLC2A1	solute carrier family 2 (facilitated glucose transporter), member 1	-2.084
MGP	matrix Gla protein	-2.082
S100A1 (includes EG:20193)	S100 calcium binding protein A1	-2.081
IRGM	immunity-related GTPase family, M	-2.073
TNFSF12	tumor necrosis factor (ligand) superfamily, member 12	-2.073
MMP19	matrix metallopeptidase 19	-2.065
S100A4	S100 calcium binding protein A4	-2.048
IL7	interleukin 7	-2.007
SDC1 (includes EG:20969)	syndecan 1	-2.001
DDR2 (includes EG:18214)	discoidin domain receptor tyrosine kinase 2	2.018
SLC3A2	solute carrier family 3 (activators of dibasic and neutral amino acid transport), member 2	2.03
ITSN1	intersectin 1 (SH3 domain protein)	2.055
PTPN14	protein tyrosine phosphatase, non-receptor type 14	2.075
FERMT1	fermitin family member 1	2.148
NFIX	nuclear factor I/X (CCAAT-binding transcription factor)	2.175
BRCA1	breast cancer 1, early onset	2.187
TSC2	tuberous sclerosis 2	2.192
NARS	asparaginyl-tRNA synthetase	2.21
MAP4K4	mitogen-activated protein kinase kinase kinase kinase 4	2.248
PLEC	plectin	2.25
MIA3	melanoma inhibitory activity family, member 3	2.27
MYH9	myosin, heavy chain 9, non-muscle	2.304
MAP1B	microtubule-associated protein 1B	2.331
MCM3	minichromosome maintenance complex component 3	2.429
EPHA1	EPH receptor A1	2.477
NDRG2	NDRG family member 2	2.566
PIK3CD	phosphoinositide-3-kinase, catalytic, delta polypeptide	2.623
MCAM	melanoma cell adhesion molecule	2.683
PARP1	poly (ADP-ribose) polymerase 1	2.688
PGGT1B	protein geranylgeranyltransferase type I, beta subunit	2.709
TPR	translocated promoter region (to activated MET oncogene)	2.748
SPATA13	spermatogenesis associated 13	2.876
ADA	adenosine deaminase	2.926
PPFIA1	protein tyrosine phosphatase, receptor type, f polypeptide (PTPRF), interacting protein (liprin), alpha 1	3.142
SORT1	sortilin 1	3.164
TCOF1	Treacher Collins-Franceschetti syndrome 1	3.264
IL27RA	interleukin 27 receptor, alpha	3.38
CD38	CD38 molecule	4.744
PDGFRB	platelet-derived growth factor receptor, beta polypeptide	10.272
RAMP2	receptor (G protein-coupled) activity modifying protein 2	12.14
WNT5A	wingless-type MMTV integration site family, member 5A	160.953
