# Supplementary material for: WNT5A Inhibits Metastasis and Alters Splicing of Cd44 in Breast Cancer Cells
Source: PLoS One. 2013 Mar 6;8(3):e58329. doi: 10.1371/journal.pone.0058329 (PMC3590134; doi:10.1371/journal.pone.0058329)
Supplement: Table S4 — (XLS) [file pone.0058329.s005.xls]

## Sheet: Sheet0
Gene Symbol	Gene Name	RefSeq	Fold Change	p-value	q-value
CELF1	CUGBP, Elav-like family member 1	NM_017368	3.503	1.66e-06	0
CELF4	CUGBP, Elav-like family member 4	NM_133195	-4.6	2.74e-06	0
CLK2	CDC-like kinase 2	NM_007712	-38.836	0.000277	0.003
CLK4	CDC-like kinase 4	NM_007714	-6.914	8.52e-05	0.001
FUS	fused in sarcoma	NM_139149	2.555	0.000125	0.002
GEMIN5	gem (nuclear organelle) associated protein 5	NM_001166669	2.147	0.00641	0.04
GEMIN6	gem (nuclear organelle) associated protein 6	NM_026053	3.236	0.000512	0.005
HNRNP3A	heterogeneous nuclear ribonucleoprotein 3A	NM_198090	2.91042	0.00205538	0.016132
HNRNP3A	heterogeneous nuclear ribonucleoprotein 3A	NM_146130	-5.23828	1.7796e-07	1.39915e-05
HNRNPC	heterogeneous nuclear ribonucleoprotein C	NM_016884	4.33909	5.55089e-07	3.35708e-05
HNRNPC	heterogeneous nuclear ribonucleoprotein C	NM_001170981	-3.94308	0.000216242	0.00283356
HNRNPD	heterogeneous nuclear ribonucleoprotein D	NM_001077267	19.0294	4.25016	5.22956e-07
HNRNPM	heterogeneous nuclear ribonucleoprotein M	NM_029804	3.257	0.000454	0.005
HNRNPU	heterogeneous nuclear ribonucleoprotein U	NM_016805	2.34665	0.000225806	0.00291453
MECP2	methyl CpG binding protein 2 (Rett syndrome)	NM_001081979	4.855	3.34e-06	0
PRPF4B	PRP4 pre-mRNA processing factor 4 homolog B (yeast)	NM_013830	2.425	0.00317	0.023
RBFOX2	RNA binding protein, fox-1 homolog (C. elegans) 2	NM_053104	7.88006	1.80504e-07	1.41301e-05
RBFOX2	RNA binding protein, fox-1 homolog (C. elegans) 3	NM_001110830	-2.68346	0.000671418	0.00670328
SCAF11	SR-related CTD-associated factor 11	NM_028148	424.494	0.0934	0.284
SFPQ	splicing factor proline/glutamine-rich	NM_023603	2.605	0.00863	0.05
SLU7 (includes EG:10569)	SLU7 splicing factor homolog (S. cerevisiae)	NM_198936	-4.081	4.93e-05	0.001
SRSF1	serine/arginine-rich splicing factor 1	NM_173374	3.57	2.78e-08	0
Srsf10 (includes EG:14105)	serine/arginine-rich splicing factor 10	NM_010178	-2.527	0.00215	0.017
SRSF2	serine/arginine-rich splicing factor 2	NM_011358	2.185	0.000561	0.006
SRSF3	serine/arginine-rich splicing factor 3	NM_013663	2.403	0.000115	0.002
SRSF4	serine/arginine-rich splicing factor 4	NM_020587	2.935	0.00547	0.035
SYNCRIP	synaptotagmin binding, cytoplasmic RNA interacting protein	NM_019796	2.261	0.000385	0.004
TCERG1	transcription elongation regulator 1	NM_001039474	5.274	8.74e-05	0.001
TRA2B	transformer 2 beta homolog (Drosophila)	NM_009186	2.594	0.00189	0.015
ZNF638	zinc finger protein 638	NM_001166371	3.589	0.00205	0.016
